# Supplementary material for: Is a 3-Minute Knee MRI Protocol Sufficient for Daily Clinical Practice? A SuperResolution Reconstruction Approach Using AI and Compressed Sensing
Source: Diagnostics (Basel). 2025 May 9;15(10):1206. doi: 10.3390/diagnostics15101206 (PMC12109732; doi:10.3390/diagnostics15101206)
Supplement: Supplementary file 1 [file diagnostics-15-01206-s001.zip]

Archive with 1 entries (1 files):
- diagnostics-3441529-supplementary.pdf
